# Supplementary material for: Valorization of Kiwi Peels: Fractionation, Bioactives Analyses and Hypotheses on Complete Peels Recycle
Source: Foods. 2022 Feb 18;11(4):589. doi: 10.3390/foods11040589 (PMC8871187; doi:10.3390/foods11040589)
Supplement: Supplementary file 1 [file foods-11-00589-s001.zip]

Archive with 1 entries (1 files):
- foods-1576896-supplementary.pdf
